# Supplementary material for: Bridging the gap in customised housing design: Integrating a graphic user interface for user collaboration
Source: PLoS One. 2024 Dec 20;19(12):e0313291. doi: 10.1371/journal.pone.0313291 (PMC11661643; doi:10.1371/journal.pone.0313291)
Supplement: S2 File — (XLSX) [file pone.0313291.s002.xlsx]

## Sheet: Profissionals characterítics
Professional	Profession	Experience with PP	Country	Project typology	Use of technologies in participation	Participation level
P1	Sociologist	B	Portugal	Various	-	-
P2	Architect and researcher	B	Portugal	Housing	-	-
P3	Architect	A	Portugal	Housing	No	Participation
P4	Architect	B	Portugal	Various	-	-
P5	Architect	A	Portugal	Public space	Complementary	Participation and Co-decision
P6	Director of public bodies linked to housing	B	Portugal	Housing management	-	-
P7	Sociologist	B	Portugal	Urban design	-	-
P8	Architect	A	Portugal	Housing	No	Participation
P9	Architect	A	Portugal	Public space	Complementary	Participation
P10	Architect and researcher	B	Portugal	Housing	-	-
P11	Architect	A	Germany	Urban design	Yes	Co-design
P12	Architect	B	USA	Housing	-	-
P13	Architect and researcher	A	Portugal	Public space	Complementary	Participation and Co-decision
P14	IT professional linked to co-design	A	Germany and France	(1) Urban design (2) Public space	(1) Yes (2) No	(1) Co-design (2) Participation
P15	Architect	A	Germany	(1) Urban design (2) Public building	(1) Yes (2) No	(1) Co-design (2) Participation
P16	Director of public bodies linked to housing	B	Portugal	Housing management	-	-
P17	Architect	B	Portugal	Housing	-	-
P18	Paticipatory projects facilitator	A	Netherlands	Various	Yes	Co-creation
P19	Architect	A	Chile	Public space	Complementary	Co-creation
P20	Architect and urban planner	A	Norway	Public space	No	Participation and Co-decision
P21	Sociologist and Paticipatory projects facilitator	B	Portugal	Various	-	-
P22	Architect	A	Portugal	Housing	No	Participation
P23	Architect	A	Finland	Public building	Yes	Participation (online) and Co-creation
P24	Architect and digital designer	A	Germany	Urban design	Yes	Participation (online) and Co-decision
P25	Architect	A	Belgium	Public space	Yes	Co-design
P26	Architect	B	Sweeden	Housing	-	-
P27	Architecture researcher	A	Sweeden	Public building	No	Co-creation
P28	Architect and urban planner	A	Germany	Public space	No	Co-creation

## Sheet: Professionals responses
1- Do you think houses within mass housing projects should be customised, that is, adjusted to the individual needs of their inhabitants?
	Group A- With experience in PP																	Sum A	Percentage A	Group B- With no experience in PP											Sum B	Percentage B
	P3	P5	P8	P9	P11	P13	P14	P15	P18	P19	P20	P22	P23	P24	P25	P27	P28	17	1	P1	P2	P4	P6	P7	P10	P12	P16	P17	P21	P26	11	1
Yes, houses should be customized																					x		x							x	3	0.272727
Mas housing should be customised, without compromising the flexibility																									x	x	x	x			4	0.363636
Mass-housing is not compatible with customisation																						x									1	0.0909091
No data collected																				x				x					x		3	0.272727
Notes: Should not compromise the flexibility nor the economic efficiency of the building, and is only possible if the end-user is known
a) What are the advantages and disadvantages of housing customisation?
Inhabitants take better care of the customised house and have a better relationship with their neighbours																					x		x				x				3	0.272727
Customisation increases the inhabitants’ satisfaction with their houses and increases the appropriation and willingness to stay there																					x		x		x		x			x	5	0.454545
Disadvantage: Customisation is time-consuming and costly																					x				x	x					3	0.272727
Disadvantage: If customisation is too rigid, it doesn’t allow the house to meet other future needs.																							x				x			x	3	0.272727
2- Do you think that the fact that a building (or set of buildings) is designed for mass housing hinders the ability to design in a customised way?
	Group A- With experience in PP																	Sum A	Percentage A	Group B- With no experience in PP											Sum B	Percentage B
	P3	P5	P8	P9	P11	P13	P14	P15	P18	P19	P20	P22	P23	P24	P25	P27	P28	17	1	P1	P2	P4	P6	P7	P10	P12	P16	P17	P21	P26	11	1
Yes	x		x										x	x			x	5	0.294118				x							x	2	0.181818
Mass housing hinders customisation, unless there is flexibility and/or the end-users are known		x		x		x						x			x			5	0.294118		x	x			x	x	x	x			6	0.545455
No. The design is made by standards and customisation occurs by chosing different compositions of the variants									x							x		2	0.117647												0	0
No data collected					x		x	x		x	x							5	0.294118	x				x					x		3	0.272727
3- Do you think that for a house to be customized, it is essential that the end user participate in the design process?
	Group A- With experience in PP																	Sum A	Percentage A	Group B- With no experience in PP											Sum B	Percentage B
	P3	P5	P8	P9	P11	P13	P14	P15	P18	P19	P20	P22	P23	P24	P25	P27	P28	17	1	P1	P2	P4	P6	P7	P10	P12	P16	P17	P21	P26	11	1
The participation is essential		x	x	x		x			x		x	x		x	x	x		10	0.588235	x	x	x		x	x			x	x	x	8	0.727273
End-users don’t need to participate in the design process, because they will make changes anyway over time and the house should be flexible to accommodate end-users’ needs																	x	1	0.0588235				x			x	x				3	0.272727
No data collected	x				x		x	x		x			x					6	0.352941												0	0
Notes: It is necessary to know who are the end-users																														x
Modular Housing, to be flexible
Housing is an essencial good																				x				x					x
3 a)- How did participation occur: in what aspects did the participants intervened? / How can participation occur?
Location proposals	x						x											2	0.117647												0	0
Gathering of existing information (survey or documentation of housing)		x	x															2	0.117647												0	0
Defining requirements, ideas and priorities (online or in-person meetings)		x	x	x	x	x	x	x	x	x	x	x	x	x	x	x	x	16	0.941176												0	0
Give an opinion or make choices from proposals prepared by the architects	x	x					x	x			x	x	x		x		x	9	0.529412												0	0
Online proposals of ideas					x			x										2	0.117647												0	0
Proposals development in workshops (discussion of ideas, co-design, simulations and experimentation, choices of certain aspects, etc.)					x	x	x	x	x	x				x	x			8	0.470588												0	0
Process record						x							x					2	0.117647												0	0
Construction		x								x								2	0.117647												0	0
Generalized design or open options to choose from																		0	0	x	x			x							3	0.272727
Meetings with end users and technicians																		0	0	x		x	x	x			x	x		x	7	0.636364
Post occupancy feedback																		0	0			x									1	0.0909091
Filling out questionnaires, workshops and context mapping																		0	0						x						1	0.0909091
Through housing cooperatives																							x					x			2	0.181818
Notes: Allow discussion and be open to suggestions from the community																											x
4- What do you consider to be the consequences of inhabitants’ participation in the design of their houses?
	Group A- With experience in PP																	Suma A	Percentage A	Group B- With no experience in PP											Sum B	Percentage B
	P3	P5	P8	P9	P11	P13	P14	P15	P18	P19	P20	P22	P23	P24	P25	P27	P28	17	1	P1	P2	P4	P6	P7	P10	P12	P16	P17	P21	P26	11	1
Increases ownership, satisfaction and care, and social cohesion																		0	0	x		x	x	x	x			x	x		7	0.636364
Possibility of innovative ideas emerging, as more people are thinking about the project																		0	0											x	1	0.0909091
Negative consequences: risk of conflict which leads to impasses and loss of time and money, and frustration when participation expectations are not met																		0	0				x		x				x		3	0.272727
Empowerment of society and broadening horizons for the architect																		0	0					x							1	0.0909091
No data collected																		0	0		x					x	x				3	0.272727
5- How do you consider that an architect should deal with a group of people when conducting a participatory process?
	Group A- With experience in PP																	Sum A	Percentage A	Group B- With no experience in PP											Sum B	Percentage B
	P3	P5	P8	P9	P11	P13	P14	P15	P18	P19	P20	P22	P23	P24	P25	P27	P28	17	1	P1	P2	P4	P6	P7	P10	P12	P16	P17	P21	P26	11	1
The architect must dialogue, understand the characteristics of the group and be aware of the participants’ skills		x	x	x		x			x		x		x		x	x	x	10	0.588235		x	x	x	x							4	0.363636
Invite people to discuss and divide them into small groups of up to 10 people. There must be a representative because it is difficult to talk with too many people											x							1	0.0588235				x					x		x	3	0.272727
Know how to manage different opinions and strike a balance between limitations and freedom of participation																		0	0						x						1	0.0909091
Gain trust and empathy among the group, encouraging the sharing of experiences or in a playful way such as through role-play games		x										x						2	0.117647	x		x							x		3	0.272727
Prepare a structured process: define a roadmap, define clear rules (goals, problems and priorities) and clarify questions																		0	0	x		x	x		x	x		x	x		7	0.636364
No data collected	x				x		x	x		x				x				6	0.352941								x				1	0.0909091
6- What were the difficulties or limitations in the process? / What are the difficulties that cause the lack of participatory processes in architecture?
	Group A- With experience in PP																	Sum A	Percentage A	Group B- With no experience in PP											Sum B	Percentage B
	P3	P5	P8	P9	P11	P13	P14	P15	P18	P19	P20	P22	P23	P24	P25	P27	P28	17	1	P1	P2	P4	P6	P7	P10	P12	P16	P17	P21	P26	11	1
Participatory processes are time-consuming and have a high cost	x	x									x				x		x	5	0.294118	x	x	x			x	x	x	x		x	8	0.727273
Architects' ego: Technicians are not open to participatory processes and protect the project from the hands of the inhabitants. They are afraid of innovation and feel threatened with losing control							x		x									2	0.117647	x	x	x	x	x	x		x		x	x	9	0.818182
Cultural issue: participation is interpreted as community work and not as architecture, which is interpreted as an art																		0	0				x	x				x	x		4	0.363636
Lack of interest and mobilization of the population and lack of support (financial, for example)										x			x					2	0.117647						x	x					2	0.181818
Lack of opportunity: end users are not known. The communication is made with the promoter and he does not ask for a PP to be made																		0	0			x	x				x	x			4	0.363636
Lack of consensus or existence of conflicts, and difficulty in managing powers (lack of clarity in negotiable aspects)	x		x	x						x								4	0.235294						x			x		x	3	0.272727
Lack of skills from the community (knowledge and perception of space)															x	x		2	0.117647						x	x				x	3	0.272727
Lack of experience from the architect: he/she has to be a facilitator of the participatory process and this is not explored in the architect’s education							x	x	x					x		x		5	0.294118		x				x						2	0.181818
Large groups and difficulty managing a large amount of data					x				x									2	0.117647												0	0
No data collected																		0	0												0	0
Notes: This could be overcome by a cultural change that balances the importance of each party's knowledge, for example, by raising awareness among architects from their training and sharing positive experiences of participation.
7-Did you feel that the community was interested in participating?/ Do you think the community is interested in participating?
	Group A- With experience in PP																	Sum A	Percentage A	Group B- With no experience in PP											Sum B	Percentage B
	P3	P5	P8	P9	P11	P13	P14	P15	P18	P19	P20	P22	P23	P24	P25	P27	P28	17	1	P1	P2	P4	P6	P7	P10	P12	P16	P17	P21	P26	11	1
People are interested, essentially when the project directly affects their lives, and when they feel that they are heard and have influence. They participate through cooperatives or bottom-up initiatives	x	x	x	x	x		x	x	x		x	x		x	x	x	x	14	0.823529	x	x		x		x		x		x	x	7	0.636364
The community is not interested, for different cultural reasons: lack of mobilisation, they are not used to it, and they think that their voice is not important						x				x			x					3	0.176471			x		x		x					3	0.272727
No data collected																		0	0									x			1	0.0909091
8- How many people participated? Was the group diverse?
	Group A- With experience in PP																	Sum A	Percentage A
	P3	P5	P8	P9	P11	P13	P14	P15	P18	P19	P20	P22	P23	P24	P25	P27	P28	17	1
Up to 15 people - little diversity	x		x					x	x	x			x					6	0.352941
between 25 and 30 - a lot of diversity														x				1	0.0588235
between 50 and 100- diverse group															x			1	0.0588235
between 50 and 100- little diversity		x		x							x					x		4	0.235294
between 200 and 300- diverse group														x				1	0.0588235
between 200 and 300- little diversity		x										x						2	0.117647
500- little diversity							x											1	0.0588235
2000 and thousands- a lot of diversity					x			x									x	3	0.176471
9- Do you think that inhabitants should “put the hands on” to collaborate in the production of design proposals?
	Group A- With experience in PP																	Sum A	Percentage A	Group B- With no experience in PP											Sum B	Percentage B
	P3	P5	P8	P9	P11	P13	P14	P15	P18	P19	P20	P22	P23	P24	P25	P27	P28	17	1	P1	P2	P4	P6	P7	P10	P12	P16	P17	P21	P26	11	1
Inhabitants should not collaborate in the production of design proposals because it is the architect's task		x	x	x		x										x	x	6	0.352941							x	x	x		x	4	0.363636
Inhabitants should collaborate in the production of design proposals									x				x	x	x			4	0.235294	x				x					x		3	0.272727
No data collected	x				x		x	x		x	x	x						7	0.411765		x	x	x		x						4	0.363636
Notes: They do not have the necessary skills																										x		x		x
Yes, by doing so they understand the challenges better
9 a) How can inhabitants collaborate in the design proposal?
Draw maps collectively																		0	0					x							1	0.0909091
Use online platforms to collect their opinions																		0	0					x							1	0.0909091
Voting on proposals prepared by architects																		0	0					x						x	2	0.181818
Defining the requirements																		0	0	x									x		2	0.181818
Ideate solutions									x									1	0.0588235										x	x	2	0.181818
3D simulation (phisical or digital)									x					x				2	0.117647	x	x	x	x	x	x			x	x	x	9	0.818182
Perform role-play activities																		0	0			x									1	0.0909091
Interventions in real projects															x			1	0.0588235												0	0
No data collected	x	x	x	x	x	x	x	x		x	x	x	x			x	x	14	0.823529							x	x				2	0.181818
9 b) What are the limits of this collaboration?
There may be no limits									x									1	0.0588235												0	0
Technical limits that the architect is the one who knows																		0	0	x		x	x		x			x	x		6	0.545455
Context and budget														x				1	0.0588235			x					x				2	0.181818
Limits defined by time constraints															x			1	0.0588235												0	0
The limit is the definition of roles for each party																		0	0					x	x			x	x		4	0.363636
Solutions prepared by the architect																		0	0		x									x	2	0.181818
No data collected	x	x	x	x	x	x	x	x		x	x	x	x			x	x	14	0.823529							x					1	0.0909091
10- What was presented to the participants and in what format?
	Group A- With experience in PP																	Sum A	Percentage A
	P3	P5	P8	P9	P11	P13	P14	P15	P18	P19	P20	P22	P23	P24	P25	P27	P28	17	1
Technical drawings	x	x	x	x							x	x			x		x	8	0.470588
Maps							x			x			x	x	x			5	0.294118
3D physical models	x		x			x					x	x						5	0.294118
Hand drawings, with base ideas to discuss														x				1	0.0588235
Posters with proposals for voting (technical drawings and photos)		x						x										2	0.117647
References (Photographs, videos and descriptive texts)		x		x		x	x	x		x	x		x	x	x			10	0.588235
3D virtual environment to interact and create proposals					x				x						x			3	0.176471
Design proposals in 3D				x													x	2	0.117647
Budget												x						1	0.0588235
Space and material to develop activities																x		1	0.0588235
11- What did the participants do? / What do you consider to be the most effective methods for conducting a participatory process?
	Group A- With experience in PP																	Sum A	Percentage A	Group B- With no experience in PP											Sum B	Percentage B
	P3	P5	P8	P9	P11	P13	P14	P15	P18	P19	P20	P22	P23	P24	P25	P27	P28	17	1	P1	P2	P4	P6	P7	P10	P12	P16	P17	P21	P26	11	1
Participants communicate their preferences and give opinions	x	x	x	x	x	x	x				x				x		x	10	0.588235												0	0
Online platforms that could be used asynchronously																		0	0	x											1	0.0909091
Choose (e.g. through voting) or comment on design options prepared by the architects		x					x	x			x	x	x				x	7	0.411765	x											1	0.0909091
Give and discuss ideas: walking tours (comment and give ideas at the intervention site), or discussion on a map (online or in person), by writing on post-its and sticking stickers								x	x	x			x	x	x			6	0.352941										x	x	2	0.181818
Play games																		0	0										x		1	0.0909091
To draw																		0	0	x									x		2	0.181818
Use digital tools for the development of proposals in 3D virtual environments					x													1	0.0588235												0	0
Develop proposals, using images or small 3D elements (Lego, clay, etc.), models and experimentation with full-size simulations						x	x						x			x		4	0.235294										x		1	0.0909091
Construction		x																1	0.0588235												0	0
12- Do you consider it was a co-design or participation process?
	Group A- With experience in PP																	Sum A	Percentage A
	P3	P5	P8	P9	P11	P13	P14	P15	P18	P19	P20	P22	P23	P24	P25	P27	P28	17	1
Participation: because they only commented or chose proposals made by the architects	x	x	x	x			x	x			x	x						8	0.470588
Co-creation: They didn’t design a project, but they created ideas. They did not have the same level of authority, those who made the final decisions were the owners									x							x	x	3	0.176471
Co-design: participants provided input and produced proposals					x					x					x			3	0.176471
Both: there were moments of co-design, but it wasn't the entire process						x							x	x				3	0.176471
13-Was any type of digital technology used?
	Group A- With experience in PP																	Sum A	Percentage A
	P3	P5	P8	P9	P11	P13	P14	P15	P18	P19	P20	P22	P23	P24	P25	P27	P28	17	1
No technologies were used in participation	x		x								x	x				x	x	6	0.352941
Complementary - Only for presenting powerpoints or videos, and systems for architects to develop the project (participants did not use)		x		x		x				x								4	0.235294
Yes, 3D virtual environments, Virtual Reality, online data, 3D printer, analysis tools					x		x	x										3	0.176471
Yes, Website, webmap and online interaction systems (Ex: Miro)									x				x	x	x			4	0.235294
14- How can digital technologies facilitate these processes?
	Group A- With experience in PP																	Sum A	Percentage A	Group B- With no experience in PP											Sum B	Percentage B
	P3	P5	P8	P9	P11	P13	P14	P15	P18	P19	P20	P22	P23	P24	P25	P27	P28	17	1	P1	P2	P4	P6	P7	P10	P12	P16	P17	P21	P26	11	1
Improve the perception of non-experts (visualisation of different viewpoints)																		0	0				x		x	x	x			x	5	0.454545
Time efficiency and motivation (it’s interactive and playful)																		0	0						x			x			2	0.181818
Allow to show the consequences of certain decisions (perform simulations)																		0	0			x				x	x	x			4	0.363636
Technologies help to manage and cross-reference large volumes of data and generate various possibilities, for example with the analysis of patterns			x		x			x										3	0.176471			x									1	0.0909091
Allow to carry out these processes online, enabling remote interaction and reaching large audiences (there are platforms that allow more than dialogue, such as whiteboards)					x			x						x	x			4	0.235294	x			x				x				3	0.272727
Technologies do not help if the participants need to learn how to handle them to interact with the design process																		0	0									x			1	0.0909091
Technologies need to be more integrated into participatory processes, as they support more than just the gathering of requirements																		0	0					x							1	0.0909091
(Disadvantage) They are not fully inclusive and should not completely replace face-to-face interactions, as empathy is gained in person in informal moments	x			x			x	x	x					x	x			7	0.411765				x	x			x		x		4	0.363636
Collection of information to prepare in-person workshops												x	x	x				3	0.176471												0	0
Enable to work in the same 3D environment								x										1	0.0588235												0	0
Use of video and images for project presentation or references						x												1	0.0588235												0	0
Allow monitoring of the process status		x																1	0.0588235												0	0
No data collected										x	x					x	x	4	0.235294		x										1	0.0909091
15- How do technologies influence the perception of space by non-professionals?
	Group A- With experience in PP																	Sum A	Percentage A
	P3	P5	P8	P9	P11	P13	P14	P15	P18	P19	P20	P22	P23	P24	P25	P27	P28	17	1
Technologies are useful for showing images of the project (3D, VR or AR models), for a better perception of what will be built	x		x		x	x	x	x		x	x	x	x	x			x	12	0.705882
Animations can be used to convey the performance of activities included in the project. These animations help to understand															x			1	0.0588235
Technologies can be limiting in creating proposals because they block people with technical limitations.									x					x	x			3	0.176471
No data collected		x		x												x		3	0.176471
16- How can digital technologies engage the community?
	Group A- With experience in PP																	Sum A	Percentage A
	P3	P5	P8	P9	P11	P13	P14	P15	P18	P19	P20	P22	P23	P24	P25	P27	P28	17	1
Technologies create entertainment and fun (3D visualization itself stimulates interest)					x		x											2	0.117647
Technologies engage younger people, who are generally more connected to digital technologies										x	x							2	0.117647
Technologies encourage participation through dissemination and documentation of the process													x			x		2	0.117647
The interest in participating is in social and political issues, and in the activities carried out, whether using technologies or not							x							x			x	3	0.176471
No data collected	x	x	x	x		x		x	x			x			x			9	0.529412
17- How can technologies balance the limitations of architecture regulations and the freedom of the community to design?
	Group A- With experience in PP																	Sum A	Percentage A
	P3	P5	P8	P9	P11	P13	P14	P15	P18	P19	P20	P22	P23	P24	P25	P27	P28	17	1
A digital tool can inform or demonstrate limitations, such as a digital assistant that says "this is not allowed" or "if you do X, Y happens"					x		x			x								3	0.176471
It is not the work of technologies but of architects. People contribute initial ideas according to their experiences, which those who impose the rules do not know, and the architect makes the design based on them, dealing with regulatory restrictions								x					x	x	x		x	5	0.294118
No data collected	x	x	x	x		x			x		x	x				x		9	0.529412
18- How can a group of people collaborate using the same digital tool simultaneously?
	Group A- With experience in PP																	Sum A	Percentage A
	P3	P5	P8	P9	P11	P13	P14	P15	P18	P19	P20	P22	P23	P24	P25	P27	P28	17	1
Each person makes a design, and others can comment or vote					x		x											2	0.117647
Work in different areas					x		x	x										3	0.176471
Dialogue about the same project, using the tool on a rotating basis							x											1	0.0588235
Use systems like MIRO and ZOOM for people to communicate													x	x				2	0.117647
Through a website																	x	1	0.0588235
No data collected	x	x	x	x		x			x	x	x	x			x	x		11	0.647059

## Sheet: Cooperatives characteristics
Institution	Date	Location	Tipology
Fenache	-	Lisboa	Apartments
Habipenha	2011-2020	Lisboa	Apartments
Ugtimo	1991-2000	Lisboa	Apartments
Força de Todos	1970-1980	Setúbal	Single-family houses
NovaCoop	2011-2020	Lisboa	Apartments
NVNC	2011-2020	Açores	Single-family houses
CoophAnjo	1991-2000	Setúbal	Apartments
Ass. Mor. Padre Cruz	2001-2010	Lisboa	Apartments
Coohabita	2001-2010	Lisboa	Single-family houses
Chesetúbal	1991-2000	Setúbal	Apartments

## Sheet: Coop Responses
1- How does the process of constructing residential buildings work in the association/cooperative – who are involved and what are the phases?
Land acquisition
	Institutions										Sum	Percentage
Total	C1	C2	C3	C4	C5	C6	C7	C8	C9	C10	10	1
Before the members were registered	1	1	1	1	1				1	1	7	0.7
After the members were registered						1	1				2	0.2
Not applied								1			1	0.1
Design definition
	Institutions										Sum	Percentage
Total	C1	C2	C3	C4	C5	C6	C7	C8	C9	C10	10	1
Previously defined, before members were registered			1						1		2	0.2
Defined after the members register, without their participation					1			1		1	3	0.3
Defined with the members	1	1		1		1	1				5	0.5
Meetings
	Institutions										Sum	Percentage
Total	C1	C2	C3	C4	C5	C6	C7	C8	C9	C10	10	1
Meetings with members and architect to make decisions	1	1		1		1	1				5	0.5
Assemblies to show the project (without members intervention in the design definition)			1					1		1	3	0.3
Did not held meetings					1				1		2	0.2
Construction
	Institutions										Sum	Percentage
Total	C1	C2	C3	C4	C5	C6	C7	C8	C9	C10	10	1
Minor adjustments and finishing choices	1	1	1	1	1	1	1		1		8	0.8
2-In the residential buildings you promote, the architectural design is carried out by an architecture office you hired? Do you usually hire the same office?
	Institutions										Sum	Percentage
Total	C1	C2	C3	C4	C5	C6	C7	C8	C9	C10	10	1
Not applied, because only one project was held						1		1			2	0.2
Remaining who responded
Same office was hired	1	1	1				1				4	0.4
Different offices were hired				1	1				1	1	4	0.4
3- In which geographic areas have you worked?
	Institutions										Sum	Percentage
Total	C1	C2	C3	C4	C5	C6	C7	C8	C9	C10	10	1
Lisbon	1	1	1		1			1	1		6	0.6
Porto	1										1	0.1
Faro	1										1	0.1
Setúbal			1	1			1			1	4	0.4
Azores						1					1	0.1
Aveiro									1		1	0.1
4- For which population economic levels have you worked?
	Institutions										Sum	Percentage
Total	C1	C2	C3	C4	C5	C6	C7	C8	C9	C10	10	1
Lower class				1				1			2	0.2
Lower-middle class	1	1		1	1	1	1	1	1	1	9	0.9
Middle class	1		1		1				1		4	0.4
5- What age range are the cooperative members?
	Institutions										Sum	Percentage
Total	C1	C2	C3	C4	C5	C6	C7	C8	C9	C10	10	1
Not applied								1			1	0.1
Young couples (without referring ages)	1	1	1						1		4	0.4
Remaining who responded
20-30										1	1	0.1
27-40							1				1	0.1
30-50					1	1					2	0.2
25-60				1							1	0.1
6-Were the inhabitants involved in the design process of their houses? Who encouraged the participation?
	Institutions										Sum	Percentage
Total	C1	C2	C3	C4	C5	C6	C7	C8	C9	C10	10	1
Inhabitants did not participate								1		1	2	0.2
Remaining who responded
Cooperatives’ initiave	1	1			1	1	1		1		6	0.6
Inhabitants’ initiative			1	1							2	0.2
7- How diverse was the group of inhabitants who participated in the sessions in terms of age,profession, ability to understand the project, and connection with digital technologies?
	Institutions										Sum	Percentage
Total	C1	C2	C3	C4	C5	C6	C7	C8	C9	C10	10	1
Very diverse group, some people with difficulties in understanting the design			1	1	1						3	0.3
Non diverse group - young people, with studies, an know how to deal with digital technologies		1				1	1		1		4	0.4
Non-diverse group - People with low education, had no relationship with digital technologies and had difficulties in project perception								1		1	2	0.2
Non-diverse group - Elderly and educated people	1										1	0.1
8- When did the inhabitants step in?
	Institutions										Sum	Percentage
Total	C1	C2	C3	C4	C5	C6	C7	C8	C9	C10	10	1
Initial requirements (preliminary design phase)	1	1			1	1		1			5	0.5
Housing layout (design phase)				1		1	1				3	0.3
Finishing materials (design phase)				1		1	1				3	0.3
Housing layout (minor changes) (construction phase)			1								1	0.1
Finishing materials (construction phase)	1	1	1		1				1		5	0.5
Choice of the house (by order member) (occupation phase)	1	1	1	1	1	1	1	1	1	1	10	1
9-How did inhabitants participate? How was the participation session organised?
How the inhabitants made their contribution
	Institutions										Sum	Percentage
Total	C1	C2	C3	C4	C5	C6	C7	C8	C9	C10	10	1
Not applied- there was no participation								1		1	2	0.2
Remaining who responded
inhabitants give their opinion about the design orally	1	1	1	1		1	1				6	0.6
Filling out forms to define general aspects or make choices	1	1		1	1				1		5	0.5
How decisions were made
	Institutions										Sum	Percentage
Total	C1	C2	C3	C4	C5	C6	C7	C8	C9	C10	10	1
Not applied- there was no participation								1		1	2	0.2
Remaining who responded
By majority, in voting	1	1		1		1					4	0.4
Individually			1		1		1		1		4	0.4
What was shown
	Institutions										Sum	Percentage
Total	C1	C2	C3	C4	C5	C6	C7	C8	C9	C10	10	1
Diagrams								1			1	0.1
Floorplans (technical or simplified	1	1			1	1	1				5	0.5
3D images						1					1	0.1
Visits to the construction			1	1	1				1	1	5	0.5
10-Were the inhabitants motivated to participate?
	Institutions										Sum	Percentage
Total	C1	C2	C3	C4	C5	C6	C7	C8	C9	C10	10	1
No data collected								1			1	0.1
Remaining who responded											0	0
Inhabitants were motivated			1	1			1		1	1	5	0.5
Mostly motivated, but some shy people		1			1	1					3	0.3
Little motivated	1										1	0.1
11 Did inhabitants express the opinion that they would have liked to have participated in the design definition?
	Institutions										Sum	Percentage
Total	C1	C2	C3	C4	C5	C6	C7	C8	C9	C10	10	1
Not applied	1	1		1		1					4	0.4
Remaining who responded			C3		C5			C8	C9	C10	5	1
Althought there was no participation in the design phase, inhabitants expressed interest in participating, mobilising themselves to make changes in the design			1				1				2	0.2
Inhabitants did not express willingness to participate in the design definition					1				1	1	3	0.3
Did not express wilingness in participating, but commented the project when it was shown								1			1	0.1
12- Do you consider the inhabitants were satisfied with the result?
	Institutions										Sum	Percentage
Total	C1	C2	C3	C4	C5	C6	C7	C8	C9	C10	10	1
Inhabitants were satisfied	1	1	1	1	1	1			1	1	8	0.8
Inhabitants were initially satisfied, but made changes over time							1				1	0.1
Some inhabitants were satisfied and some not so much, but over time they realized that the result brought better housing conditions than they had previously.								1			1	0.1

## Sheet: Inhab characteristics
Inhabitant	Age	Year	Age at the time of registration	Education	Previous contact with design projects	Relationship with technologies	Cooperative
I1	25-45	2020	24	12th grade	No	Good	NVNC
I2	25-45	2019	40	12th grade	No	Good	NVNC
I3	25-45	2019	25	12th grade	No	Limited	NVNC
I4	25-45	2019	23	12th grade	Yes	Very good	NVNC
I5	25-45	2018	28	Higher education	Yes	Good	NVNC
I6	25-45	2019	23	12th grade	No	Very good	NVNC
I7	25-45	2018	30	12th grade	No	Limited	NVNC
I8	25-45	2018	41	Up to 9th grade	No	Good	NVNC
I9	25-45	2012	35	Higher education	No	Very good	NovaCoop
I10	25-45	1998	22	Higher education	No	Very good	CoophAnjo
I11	70+	1990	39	Up to 9th grade	Yes	Very limited	Carriscoop
I12	50-69	2015	50	Up to 9th grade	Yes	Limited	Novacoop
I13	50-69	2007	38	12th grade	No	Limited	Coohabita
I14	70+	1992	47	12th grade	No	Very limited	UGtimo
I15	50-69	1994	27	Higher education	Yes	Very good	UGtimo
I16	50-69	1990	24	Up to 9th grade	Yes	Limited	Carriscoop
I17	70+	1978	30	12th grade	Yes	Very limited	Chesetubal
I18	50-69	1986	34	Up to 9th grade	No	Limited	Carriscoop
I19	50-69	1986	31	12th grade	No	Very limited	Carriscoop
I20	70+	1998	54	Up to 9th grade	No	Very limited	NHC

## Sheet: Inhab responses
First phase – How did the participation process in which you were involved occur?
1- Why did you look for a housing cooperative to build your house?
	Inhabitants																				Sum	Percentage
Total	I1	I2	I3	I4	I5	I6	I7	I8	I9	I10	I11	I12	I13	I14	I15	I16	I17	I18	I19	I20	20	1
Affordability	1	1	1	1	1	1	1	1	1	1	1	1	1	1	1	1	1	1	1	1	20	1
To get a better house									1		1	1	1			1	1	1	1		8	0.4
Knowledge of other cooperative projects that pleased them					1		1							1	1			1			5	0.25
Opportunity to participate			1				1							1							3	0.15
Did you know you would have the opportunity to participate?
Knew they would have the opportunity, but was not a reason to join					1			1				1			1	1					5	0.25
Did not know and, thus, was not a reason to oin the cooperative	1	1		1		1			1	1	1		1				1	1	1	1	12	0.6
2-When was the project?
	Inhabitants																				Sum	Percentage
Total	I1	I2	I3	I4	I5	I6	I7	I8	I9	I10	I11	I12	I13	I14	I15	I16	I17	I18	I19	I20	20	1
No data collected				1		1															2	0.1
Remaining who responded	I1	I2	I3		I5		I7	I8	I9	I10	I11	I12	I13	I14	I15	I16	I17	I18	I19	I20	18	1	Perc. Total
1970-1980																	1				1	0.0555556	0.05
1981-1990											1					1		1	1		4	0.222222	0.2
1991-2000										1				1	1					1	4	0.222222	0.2
2001-2010													1								1	0.0555556	0.05
2011-2020	1	1	1		1		1	1	1			1									8	0.444444	0.4
3-Who participated?
	Inhabitants																				Sum	Percentage
Total	I1	I2	I3	I4	I5	I6	I7	I8	I9	I10	I11	I12	I13	I14	I15	I16	I17	I18	I19	I20	20	1
Not applied, because joined later or did not participate	1	1		1		1							1		1		1			1	8	0.4
Remaining who responded			I3		I5		I7	I8	I9	I10	I11	I12		I14		I16		I18	I19		12	1	Perc. Total
Inhabitants			1		1		1	1	1	1	1	1		1		1		1	1		12	1	0.6
Cooperative management			1		1		1	1	1	1	1	1		1		1		1	1		12	1	0.6
Architect							1	1	1	1	1	1		1							7	0.583333	0.35
Technical team											1			1		1		1	1		5	0.416667	0.25
Bank manager and presidents of the city and parish councils							1	1													2	0.166667	0.1
4- Which parts of the project did you gave your opinions or ideas about and how common spaces were defined?
	Inhabitants																				Sum	Percentage
Total	I1	I2	I3	I4	I5	I6	I7	I8	I9	I10	I11	I12	I13	I14	I15	I16	I17	I18	I19	I20	20	1
Not applied- Did not participate	1	1		1		1							1		1		1			1	8	0.4
Initial requirements			1		1		1	1	1					1							6	0.3
Housing layout: Voting on proposals made by architects			1		1		1	1													4	0.2
Housing layout: Changes during the construction											1			1		1		1	1		5	0.25
Choice of finishing materials	1	1	1	1	1	1	1	1	1	1	1	1				1		1	1		15	0.75
Choice of the house, by order of member number	1	1	1	1	1	1	1	1	1	1	1	1		1	1		1	1	1		17	0.85
Common spaces																					0	0
5- How did you participate?
	Inhabitants																				Sum	Percentage
Total	I1	I2	I3	I4	I5	I6	I7	I8	I9	I10	I11	I12	I13	I14	I15	I16	I17	I18	I19	I20	20	1
Not applied	1	1		1		1							1		1		1			1	8	0.4
Remaining who responded			I3		I5		I7	I8	I9	I10	I11	I12		I14		I16		I18	I19		12	1	Perc. Total
(hybrid) - Choices between limited options			1		1		1	1	1	1		1				1		1	1		10	0.833333	0.5
Individually - Orally										1	1			1		1		1	1		6	0.5	0.3
Individually - Writing: filling out forms									1			1									2	0.166667	0.1
Colectivelly - Orally: by voting			1		1		1	1													4	0.333333	0.2
6-What was shown to you to understand the design?
	Inhabitants																				Sum	Percentage
Total	I1	I2	I3	I4	I5	I6	I7	I8	I9	I10	I11	I12	I13	I14	I15	I16	I17	I18	I19	I20	20	1
Not applied - only saw the house built																				1	1	0.05
Remaining who responded	I1	I2	I3	I4	I5	I6	I7	I8	I9	I10	I11	I12	I13	I14	I15	I16	I17	I18	I19		19	1	Perc. Total
3D housing interior images	1	1	1	1	1	1	1	1													8	0.421053	0.4
3D building exterior images									1			1									2	0.105263	0.1
Simplified floorplan	1	1	1	1	1	1	1	1						1							9	0.473684	0.45
Location plan			1	1	1	1	1	1	1							1					8	0.421053	0.4
Detailed floorplans									1	1	1	1	1	1	1	1	1	1	1		11	0.578947	0.55
3D physical model of the building exterior at the cooperative's headquarters									1			1			1	1	1	1	1		7	0.368421	0.35
Samples of materials at the cooperative's headquarters									1			1		1	1	1		1	1		7	0.368421	0.35
Model apartment at construction visits															1	1		1	1		4	0.210526	0.2
7-Did you have difficulties understanding what was shown?
	Inhabitants																				Sum	Percentage
Total	I1	I2	I3	I4	I5	I6	I7	I8	I9	I10	I11	I12	I13	I14	I15	I16	I17	I18	I19	I20	20	1
Not applied - only saw the house built																				1	1	0.05
Remaining who responded	I1	I2	I3	I4	I5	I6	I7	I8	I9	I10	I11	I12	I13	I14	I15	I16	I17	I18	I19		19	1	Perc. Total
Had no difficulties	1	1	1	1	1	1	1	1	1	1	1	1	1	1	1	1	1	1			18	0.947368	0.9
Difficulties in understanding technical drawings																			1		1	0.0526316	0.05
Reasons for not having felt difficulties	I1	I2	I3	I4	I5	I6	I7	I8	I9	I10	I11	I12	I13	I14	I15	I16	I17	I18			18	1
Did not say why	1								1	1	1	1	1		1	1	1	1			10	0.555556
3D images helped understandig the design		1	1	1	1	1		1													6	0.333333
Explanation and comparisons were given							1							1							2	0.111111
Who justifyed		I2	I3	I4	I5	I6	I7	I8						I14							8	1	0.444444
Explanation of the project and comparisons with known examples were given							1							1							2	0.25	0.111111
Would understand without 3D images, although not as immediate		1		1	1																3	0.375	0.166667
Would not understand without 3D images			1			1		1													3	0.375	0.166667
8- Were there any differences between your initial perception of the house design and the built result?
	Inhabitants																				Sum	Percentage
Total	I1	I2	I3	I4	I5	I6	I7	I8	I9	I10	I11	I12	I13	I14	I15	I16	I17	I18	I19	I20	20	1
Does not apply because the house has not yet been built or did not see the project	1	1	1	1	1	1	1	1												1	9	0.45
Remaining who responded									I9	I10	I11	I12	I13	I14	I15	I16	I17	I18	I19		11	1	Perc. Total
There were no differences									1	1	1	1	1	1	1	1	1				9	0.818182	0.45
The house appeared to be larger in the floorplan than what was built																		1	1		2	0.181818	0.1
Second phase – Satisfaction with the process and the final result
9- Were you satisfied with the result (of the design) of your house? Was the result the same as you expected?
	Inhabitants																				Sum	Percentage
Total	I1	I2	I3	I4	I5	I6	I7	I8	I9	I10	I11	I12	I13	I14	I15	I16	I17	I18	I19	I20	20	1
Inhabitants were satisfyed with the result and it was identical to their expectations		1		1	1				1	1	1		1	1	1	1		1			11	0.55
The inhabitants were satisfyed and the result exceeded expectations	1		1			1	1					1					1			1	7	0.35
Inhabitants were not satisfyed nor the result was identical to their expectations								1											1		2	0.1
a)Do you think that, if you had/ had not participated, the result would have been the same?
	Inhabitants																				Sum	Percentage
Total	I1	I2	I3	I4	I5	I6	I7	I8	I9	I10	I11	I12	I13	I14	I15	I16	I17	I18	I19	I20	20	1
No data collected												1								1	2	0.1
Remaining who responded	I1	I2	I3	I4	I5	I6	I7	I8	I9	I10	I11		I13	I14	I15	I16	I17	I18	I19		18	1	Perc. Total
Have not participate - The result would have not been the same: They would have suggested changes to make the house better suited to their needs	1	1		1					1				1			1		1	1		8	0.444444	0.4
Participate - The result would have not been the same as they made changes to the initial design											1										1	0.0555556	0.05
Have not participate: The result would be the same: They would be just one more opinion among many or their opinion wouldn't be valuable						1				1					1		1				4	0.222222	0.2
Participated - The result would be the same: The regulations were tight, and there was no room to accommodate their requests			1		1		1	1						1							5	0.277778	0.25
10 - What would change now?
	Inhabitants																				Sum	Percentage
Total	I1	I2	I3	I4	I5	I6	I7	I8	I9	I10	I11	I12	I13	I14	I15	I16	I17	I18	I19	I20	20	1
No data collected	1	1		1																	3	0.15
Remaining who responded			I3		I5	I6	I7	I8	I9	I10	I11	I12	I13	I14	I15	I16	I17	I18	I19	I20	17	1	Perc. Total
Changes in the finishing materials									1	1	1			1			1			1	6	0.352941	0.3
Larger areas						1				1			1	1							4	0.235294	0.2
Windows and balconies															1			1	1		3	0.176471	0.15
Interior housing layout					1		1	1								1					4	0.235294	0.2
Would not change anything			1									1									2	0.117647	0.1
11 - Which aspect of the process you enjoyed the most?
	Inhabitants																				Sum	Percentage
Total	I1	I2	I3	I4	I5	I6	I7	I8	I9	I10	I11	I12	I13	I14	I15	I16	I17	I18	I19	I20	20	1
No data collected				1				1					1							1	4	0.2
Remaining who responded	I1	I2	I3		I5	I6	I7		I9	I10	I11	I12		I14	I15	I16	I17	I18	I19		16	1	Perc. Total
Everything											1										1	0.0625	0.05
Having contact with the project: seeing and participating	1		1		1	1				1		1		1				1	1		9	0.5625	0.45
Cooperative spirit: the union between the cooperative members														1		1	1				3	0.1875	0.15
The fact that the cooperative always keeps its members informed about the process		1				1	1														3	0.1875	0.15
Moment the house was ready									1						1						2	0.125	0.1
12-What would you like to have been different in the process?
a) Regarding your relationship with the designer?
	Inhabitants																				Sum	Percentage
Total	I1	I2	I3	I4	I5	I6	I7	I8	I9	I10	I11	I12	I13	I14	I15	I16	I17	I18	I19	I20	20	1
No data collected		1		1																	2	0.1
Remaining who responded	I1		I3		I5	I6	I7	I8	I9	I10	I11	I12	I13	I14	I15	I16	I17	I18	I19	I20	18	1	Perc. Total
Had no contact with the designer but would not change anything because they do not consider necessary having contact with the designer			1			1				1					1						4	0.222222	0.2
Had contact with the designer and would not change anything because they felt that the architect's technical knowledge supported their opinions							1				1			1							3	0.166667	0.15
Did not have contact with the designer and they would prefer to have the opportunity to participate in the housing design definition	1				1							1	1			1	1	1	1	1	9	0.5	0.45
Had contact with the designer but would prefer more frequent and effective contact with the designer								1	1												2	0.111111	0.1
b) Regarding the number of times you spoke with responsible for the project?
	Inhabitants																				Sum	Percentage
Total	I1	I2	I3	I4	I5	I6	I7	I8	I9	I10	I11	I12	I13	I14	I15	I16	I17	I18	I19	I20	20	1
No data collected	1	1											1							1	4	0.2
Restantes que responderam			I3	I4	I5	I6	I7	I8	I9	I10	I11	I12		I14	I15	I16	I17	I18	I19		16	1	Perc. Total
Would not change anything			1	1	1	1				1	1	1		1	1	1	1	1			12	0.75	0.6
Would like the process to have been faster and more collaborative							1	1	1										1		4	0.25	0.2
c) What would you like to have been different in the process, regarding the elements you worked with: what would you like to have done that you didn't?
	Inhabitants																				Sum	Percentage
Total	I1	I2	I3	I4	I5	I6	I7	I8	I9	I10	I11	I12	I13	I14	I15	I16	I17	I18	I19	I20	20	1
Would not change anything							1				1			1	1						4	0.2
Remaining who responded	I1	I2	I3	I4	I5	I6		I8	I9	I10		I12	I13			I16	I17	I18	I19	I20	16	1	Perc. Total
How to participate
To draw	1											1	1			1	1		1		6	0.375	0.3
To talk		1																		1	2	0.125	0.1
To write								1									1				2	0.125	0.1
To handle objects (physical or digital)					1	1										1					3	0.1875	0.15
To be more involved in decisions			1																		1	0.0625	0.05
To make suggestions on a preliminary design or make choices between predefined options		1		1	1											1					4	0.25	0.2
Using digital technologies
Would have liked to use digital technologies as 3D digital models, material simulation systems and games	1			1	1	1			1	1						1	1	1			9	0.5625	0.45
The use of digital technologies is irrelevant		1	1																		2	0.125	0.1
13 - If you could use a digital tool to define your house, would you like the architect to monitor the entire process or would you prefer to explore parts of the design alone (or with family, friends, etc)?
	Habitantes																				Sum	Percentage
Total	I1	I2	I3	I4	I5	I6	I7	I8	I9	I10	I11	I12	I13	I14	I15	I16	I17	I18	I19	I20	20	1
Entirely with the architect		1	1				1							1							4	0.2
Explore alone speaking occasionally with the architect	1			1	1	1		1	1	1	1	1	1		1	1	1	1	1	1	16	0.8
Third phase- Priorities
Features requirements	Responses per inhabitant																				Totals
	Inhabitants																				Yes/No				Priority
	I1	I2	I3	I4	I5	I6	I7	I8	I9	I10	I11	I12	I13	I14	I15	I16	I17	I18	I19	I20	20		10		18							8
House shape																					Y	N	Y	N	P1	P2	P3	P4	P5	P6	P7	P1	P2	P3	P4	P5	P6	P7
Yes=1 / No=0	1	0	1	1	1	1	1	1	1	1	0	1	1	0	1	1	1	1	1	1	17	3	9	1	5	3	0	0	3	3	4	2	2	0	0	1	2	1
Priority			6	6	1	2	2	1	5	7	7	7	1	7	1	1	6	5	5	2
Automatic generation of the entire house’s layout
Yes=1 / No=0	0	0	0	0	1	1	1	1	0	1	1	1	0	0	1	0	1	1	1	1	12	8	5	5	2	1	1	0	2	3	9	1	0	1	0	1	0	5
Priority			7	7	5	3	7	7	7	1	6	2	7	6	6	7	5	7	1	7
Step by step layout
Yes=1 / No=0	1	1	1	1	0	1	1	1	1	1	1	1	1	1	1	1	1	1	0	1	18	2	9	1	2	4	1	2	3	4	2	2	1	1	2	0	2	0
Priority			1	1	6	4	6	2	4	3	5	6	2	2	2	5	7	6	7	5
Rooms number and dimensions
Yes=1 / No=0	1	1	1	1	1	1	1	1	1	1	1	1	1	1	1	1	1	1	1	1	20	0	10	0	5	5	7	1	0	0	0	2	4	2	0	0	0	0
Priority			2	2	2	1	3	3	1	2	1	1	3	4	3	2	1	3	3	3
Interior layout arrangement
Yes=1 / No=0	1	1	1	1	1	1	1	1	1	1	1	1	1	1	1	1	1	1	0	1	19	1	10	0	2	2	2	5	4	3	0	0	1	1	3	2	1	0
Priority			3	4	4	5	5	6	2	4	2	5	4	1	5	3	4	1	6	6
Limits and permeabilities
Yes=1 / No=0	0	0	1	1	0	1	1	1	1	1	1	1	0	0	1	1	1	1	1	1	15	5	7	3	0	1	1	8	3	2	3	0	0	0	3	2	1	2
Priority			4	5	7	7	4	4	6	5	4	4	6	5	7	4	3	2	4	4
Finishing materials
Yes=1 / No=0	1	1	1	1	1	1	1	1	1	1	1	1	1	1	1	1	1	1	1	1	20	0	10	0	2	2	6	2	3	3	0	1	0	3	0	2	2	0
Priority			5	3	3	6	1	5	3	6	3	3	5	3	4	6	2	4	2	1
Interaction	Responses per inhabitant																				Totals
	Inhabitants																				Yes/No				Priority
	I1	I2	I3	I4	I5	I6	I7	I8	I9	I10	I11	I12	I13	I14	I15	I16	I17	I18	I19	I20	20		10		18						8
Drag and Drop																					Y	N	Y	N	P1	P2	P3	P4	P5	P6	P1	P2	P3	P4	P5	P6
Yes=1 / No=0	1	1	1	1	0	1	1	1	1	1	1	1	1	1	1	1	1	1	0	1	18	2	9	1	5	4	5	3	1	0	3	2	3	0	0	0
Priority			1	3	3	1	2	2	1	3	4	4	2	1	1	4	2	3	5	3
Clicking on images or buttons
Yes=1 / No=0	1	1	1	1	1	1	1	1	1	1	1	1	1	1	1	1	1	1	1	1	20	0	10	0	5	6	0	3	3	1	2	3	0	1	1	1
Priority			2	2	1	6	5	1	2	4	2	1	4	2	2	5	1	5	1	4
To Draw
Yes=1 / No=0	0	0	0	1	0	1	1	1	1	1	1	1	1	0	1	1	1	1	0	1	14	6	6	4	3	2	3	2	3	5	0	1	0	2	1	4
Priority			6	4	6	2	6	5	4	6	1	3	1	5	5	1	3	2	3	6
Choosing from a catalogue
Yes=1 / No=0	0	0	1	0	0	1	1	0	1	1	1	1	1	1	1	1	1	1	0	1	14	6	5	5	3	1	2	2	4	6	1	1	0	2	1	3
Priority			4	6	4	5	1	6	6	2	5	6	5	3	6	3	5	1	6	1
Sliders
Yes=1 / No=0	0	0	1	1	1	1	1	1	1	1	1	1	1	0	1	0	1	1	1	1	16	4	8	2	2	4	5	3	1	3	2	1	2	2	1	0
Priority			3	1	2	4	3	4	5	1	3	2	3	4	3	6	6	6	2	2
Field filling
Yes=1 / No=0	0	0	1	1	0	1	1	1	1	1	0	1	1	0	1	1	1	1	0	1	14	6	7	3	0	1	3	5	6	3	0	0	3	1	4	0
Priority			5	5	5	3	4	3	3	5	6	5	6	6	4	2	4	4	4	5
Visualization	Responses per inhabitant																				Totals
	Inhabitants																				Yes/No				Priority
	I1	I2	I3	I4	I5	I6	I7	I8	I9	I10	I11	I12	I13	I14	I15	I16	I17	I18	I19	I20	20		10		19						9
Schematic drawings																					Y	N	Y	N	P1	P2	P3	P4	P5	P6	P1	P2	P3	P4	P5	P6
Yes=1 / No=0	0	0	0	1	0	1	0	0	0	0	0	0	0	0	1	0	1	1	0	0	5	15	2	8	0	0	0	0	9	10	0	0	0	0	5	4
Priority		6	5	5	5	5	5	6	6	6	6	5	6	5	6	6	6	5	5	6
Schematic three-dimensional (3D) model
Yes=1 / No=0	0	1	0	0	0	0	1	1	1	1	0	0	0	0	1	0	1	1	0	0	8	12	5	5	0	0	0	1	10	8	0	0	0	1	4	4
Priority		5	6	6	6	6	4	5	5	5	5	6	5	6	5	5	5	6	6	5
Detailed drawings
Yes=1 / No=0	1	1	1	1	1	1	0	1	1	1	1	1	1	1	1	1	1	1	1	1	19	1	9	1	6	2	3	7	0	1	1	1	1	5	0	1
Priority		2	4	1	4	3	6	4	4	4	1	1	1	4	1	3	1	3	2	4
Humanised floorplans
Yes=1 / No=0	0	1	1	1	1	1	1	1	1	1	1	1	1	1	1	1	1	1	1	1	19	1	9	1	3	3	10	3	0	0	1	2	5	1	0	0
Priority		1	3	3	3	4	3	3	2	2	4	3	3	3	2	1	3	4	1	3
Static interior views
Yes=1 / No=0	0	1	1	1	1	1	1	1	1	1	1	0	1	1	1	1	1	1	0	1	17	3	9	1	0	9	2	8	0	0	0	5	2	2	0	0
Priority		4	2	4	2	2	2	2	3	3	2	4	4	2	4	4	4	2	4	2
Interactive/walkthrough 3D model
Yes=1 / No=0	1	1	1	1	1	1	1	1	1	1	1	1	1	1	1	1	1	1	1	1	20	0	10	0	10	5	4	0	0	0	7	1	1	0	0	0
Priority		3	1	2	1	1	1	1	1	1	3	2	2	1	3	2	2	1	3	1
Devices	Responses per inhabitant																				Totals
	Inhabitants																				Yes/No				Priority
	I1	I2	I3	I4	I5	I6	I7	I8	I9	I10	I11	I12	I13	I14	I15	I16	I17	I18	I19	I20	20		10		18					8
Computer																					Y	N	Y	N	P1	P2	P3	P4	P5	P1	P2	P3	P4	P5
Yes=1 / No=0	1	1	1	1	1	1	1	1	1	1	1	1	1	1	1	1	1	1	1	0	19	1	10	0	9	5	3	1	0	2	2	3	1	0
Priority			1	2	4	3	3	1	2	3	1	2	1	1	1	1	2	1	1	2
Smartphone
Yes=1 / No=0	0	0	1	1	1	1	1	1	1	1	1	1	1	1	0	0	0	1	0	1	14	6	8	2	3	4	3	3	5	2	1	2	0	3
Priority			2	5	3	5	1	3	1	5	2	3	2	4	5	4	4	2	5	1
Tablet
Yes=1 / No=0	0	0	1	1	1	1	1	1	1	1	1	1	1	1	1	1	0	1	1	0	16	4	8	2	0	3	9	6	0	0	2	2	4	0
Priority			3	4	2	4	2	4	3	4	3	4	3	3	4	3	3	3	2	3
Interactive digital table
Yes=1 / No=0	0	0	0	1	0	1	0	1	1	1	1	1	0	1	1	1	1	1	0	0	12	8	5	5	2	6	2	7	1	0	3	1	3	1
Priority			4	3	5	2	4	2	4	2	4	1	4	2	2	2	1	4	3	4
HMD
Yes=1 / No=0	1	1	0	1	1	1	0	0	0	1	1	1	0	0	1	0	0	1	0	0	10	10	6	4	4	0	1	1	12	4	0	0	0	4
Priority			5	1	1	1	5	5	5	1	5	5	5	5	3	5	5	5	4	5
