# Supplementary material for: Bridging the gap in customised housing design: Integrating a graphic user interface for user collaboration
Source: PLoS One. 2024 Dec 20;19(12):e0313291. doi: 10.1371/journal.pone.0313291 (PMC11661643; doi:10.1371/journal.pone.0313291)
Supplement: S4 File — (XLSX) [file pone.0313291.s004.xlsx]

## Sheet: Heuristic evaluation
	Experts severity ratings					Violated heuristic													Consolidation (organised by priority)
Issue	E1	E2	E3	E4	E5	1	2	3	4	5	6	7	8	9	10				Issue	Severity	Frequency	Priority
Warnings	3	3								X									Library options’ caption	3	3	P!
Irreversible action information	3									X									Order of associating the material with the element	3	2	P!
Undo/Redo	3								X										Drag the material	3	2	P!
“Customise” button	3								X										Warnings	3	2	P!
Accept/cancel new solution	3						X												Order of hiding walls in the 3D view	3	2	P!
3D model menu option	3					X													Undo/Redo	3	1	P2
Order of hiding walls in the 3D view	3			2								X							Applying the material	3	1	P2
Order of associating the material with the element	3			2						X		X	X						Irreversible action information	3	1	P2
Applying the material		3								X			X						3D model menu option	3	1	P2
Scroll		3				X													Accept/cancel new solution	3	1	P2
Library options’ caption		3	2	3							X								Order of changing the doors	3	1	P2
Order of changing the doors			3									X							“Customise” button	3	1	P2
Drag the material			2		3	X													Scroll	3	1	P2
Start	2					X													“My projects”	2	2	P3
Help	2								X										Start	2	1	P4
Home and Back buttons	2								X										Help	2	1	P4
Cancel button on the customise room option	2							X											Home and Back buttons	2	1	P4
Identification of rooms on the floorplan	2										X								Identification of rooms on the floorplan	2	1	P4
Logo		2					X												“Hide” button denomination	2	1	P4
“Hide” icon		2					X												Cancel button on the customise room option	2	1	P4
“My projects”	1			2				X											Logo	2	1	P4
“Hide” button denomination					2	X													“Hide” icon	2	1	P4
Icons in “my projects” interface	1												X						Icons in “my projects” interface	1	1	P5
“My home”	1						X												“My home”	1	1	P5
Apartment identification	1										X								Number of occupants	1	1	P5
Number of occupants	1					X													“Choices made” identification	1	1	P5
“Choices made” identification	1					X													Apartment identification	1	1	P5
3D orthographic views	1																		“Continue customising” button	1	1	P5
“Continue customising” button	1						X												3D orthographic views	1	1	P5
Materials denomination		1					X												Materials denomination	1	1	P5
Delete walls			1				X												Delete walls	1	1	P5
Windows				1			X												Windows	1	1	P5
						7	8	2	4	4	3	3	3	0	0
