# Supplementary material for: Bridging the gap in customised housing design: Integrating a graphic user interface for user collaboration
Source: PLoS One. 2024 Dec 20;19(12):e0313291. doi: 10.1371/journal.pone.0313291 (PMC11661643; doi:10.1371/journal.pone.0313291)
Supplement: S8 File — (XLSX) [file pone.0313291.s008.xlsx]

## Sheet: Strong and weak aspects
	Architects										Sum	Percentage
	A1	A2	A3	A4	A5	A6	A7	A8	A9	A10	10	1			Summary (organised by amount of similar answers)
Strong aspects															Strong aspects
Clarity, ease, and speed of use (user friendly)	X	X		X		X	X		X		6	0.6			Clear representation of the architecture through the floorplan and 3D model	7	0.7
The interface’s graphical aspect is clear	X										1	0.1			Clarity, ease, and speed of use (user friendly)	6	0.6
Clear representation of the architecture through the floorplan and 3D model	X	X	X		X		X		X	X	7	0.7			Choices informed by the budget	6	0.6
Sequence of tasks is correct , i.e., the phases are well structured starting from the definition of requirements to materials		X	X								2	0.2			There is flexibility by allowing to choose between several options at different stages	3	0.3
Choices informed by the budget		X	X	X	X				X	X	6	0.6			Direct interaction with the project and results in real-time	2	0.2
It can be easily used by people with little digital literacy		X									1	0.1			Sequence of tasks is correct , i.e., the phases are well structured starting from the definition of requirements to materials	2	0.2
It has the potential to be adapted to other participatory contexts (e.g.: the new model of cooperatives in which houses are very small and more importance is given to co-habitable common spaces - users could use the tool to define these common spaces)		X			X						2	0.2			It has the potential to be adapted to other participatory contexts	2	0.2
The ability to choose the number of occupants and room’s size				X							1	0.1			It allows the design of customised houses because the inhabitants are the ones who make the choices	2	0.2
It allows the design of customised houses because the inhabitants are the ones who make the choices (It is important to give this power to the inhabitant to customise the house according to their wishes)				X	X						2	0.2			The interface’s graphical aspect is clear	1	0.1
Ter várias opções de personalização, ou seja, permitir que em várias fases do projeto os habitantes possam fazer escolhas					X						1	0.1			It can be easily used by people with little digital literacy	1	0.1
Direct interaction with the project						X					1	0.1			The ability to choose the number of occupants and room’s size	1	0.1
There is flexibility to give the user freedom to make their choices | It's spectacular if the project allows a flexible house model, in which the structure and infrastructure can receive these types of choices - it increases identity						X		X			2	0.2			Does not require technical knowledge but still creates regulatory-appropriate solutions	1	0.1
Does not require technical knowledge but still creates regulatory-appropriate solutions							X				1	0.1			Makes inhabitants think about their priorities to manage the room’s sizes	1	0.1
Makes inhabitants think about their priorities to manage the room’s sizes								X			1	0.1
Results in real-time										X	1	0.1
Weak aspects														Weak aspects
Phrase in the library of options barely perceptible - Small and "cornered", highlight with bold or another color	X										1	0.1		Interface	Instruction sentences (despite pulsing) do not stand out	4	0.4
Only allows working on conventional architectural models		X									1	0.1			The representation of site context is missing	1	0.1
Instruction sentences (despite pulsing) do not stand out			X	X			X				3	0.3			The floorplan representation should be bigger	1	0.1
It is not very democratic (choices were conditioned)			X								1	0.1			The buttons to edit doors and walls should be more visible	1	0.1
It limits the architect's work, since it only allows him/her to define the general characteristics of the building and shared spaces, but not the interior of the houses				X	X						2	0.2			When choosing the apartment, there should be tabs identifying the building floors	1	0.1
The floorplan representation should be bigger					X						1	0.1		System	It limits the architect's work, since it only allows him/her to define the general characteristics of the building and shared spaces, but not the interior of the houses	2	0.2
The buttons to edit doors and walls should be more visible					X						1	0.1			Requires from the inhabitant the ability to have a full knowledge of space when choosing the rooms’ size	2	0.2
When choosing the apartment, there should be tabs identifying the building floors					X						1	0.1			It is restrictive, as choices are conditioned only to the predefined options	2	0.2
Restrictive in terms of freedom of choice - Although it allows inhabitants to make choices, they are restricted to the options presented						X					1	0.1			Only allows working on conventional architectural models, as the pre-defined options do not support projects with particular characteristics	2	0.2
It is only suitable for the context of construction through cooperatives - it cannot be used in the private market, for example, because the end users are not known						X					1	0.1			It can only be used when the end users are known before the construction	1	0.1
The representation of site context is missing							X				1	0.1			The flexibility should not interfere with the budget	1	0.1
The flexibility should not interfere with the budget								X			1	0.1
It is difficult to apply to a specific project because the options are predefined. Suitable for generalized models of collective housing								X			1	0.1
Requires from the inhabitant the ability to have full knowledge of space because they need to manage the space with the room's size								X		X	2	0.2
